# Supplementary material for: Exposure to live saprophytic Leptospira before challenge with a pathogenic serovar prevents severe leptospirosis and promotes kidney homeostasis
Source: eLife. 2024 Nov 11;13:RP96470. doi: 10.7554/eLife.96470 (PMC11554301; doi:10.7554/eLife.96470)
Supplement: Figure 1—figure supplement 1—source data 1. [file elife-96470-fig1-figsupp1-data1.xlsx]

## Sheet: Figure1-Figure Supplement 1
Figure 1-Figure Supplement 1
	Days	Control								L. biflexa								PBS + L. interrogans								L. biflexa + L. interrogans
	0	0	0	0	0	0	0	0	0	0	0	0	0	0	0	0	0	0	0	0	0	0	0	0	0	0	0	0	0	0	0	0	0
	1	0	0	0	0	0	0	0	0	0	0	0	0	0	0	0	0	105298	56668.5	35828.4	27927.2	221261	778618	558267	252139	45898.7	17322.3	19816.9	27950.4
	3	0	0	0	0	0	0	0	0	0	0	0	0	0	0	0	0	62718.9	98067	130039	39702.2	11960.4	26650.9	8069.97	12862.2	18118.6	58928.2	142580	33797.8	10743.3		11413.8	6344.85
	5	0	0	0	0	0	0	0	0	0	0	0	0	0	0	0	0	88883.8	143937	98325.7	225543	29808	40415.7	31117.4	23349.9	323370	51501.5	75995.2	71021.6	14826	8725.64	15550.1	2346.3
	7	0	0	0	0	0	0	0	0	0	0	0	0	0	0	0	0	13038				5701.59				16764.5
	9	0	0	0	0	0	0	0	0	0	0	0	0	0	0	0	0	0	0	0	0	0	0	0	0	0	0	0	0	0	0	0	0
	11	0	0	0	0	0	0	0	0	0	0	0	0	0	0	0	0	0	0	0	0	0	0	0	0	0	0	0	0	0	0	0	0
	13	0	0	0	0	0	0	0	0	0	0	0	0	0	0	0	0	0	0	0	0	0	0	0	0	0	0	0	0	0	0	0	0
	15	0	0	0	0	0	0	0	0	0	0	0	0	0	0	0	0	0	0	0	0	0	0	0	0	0	0	0	0	0	0	0	0
