# Supplementary material for: Exposure to live saprophytic Leptospira before challenge with a pathogenic serovar prevents severe leptospirosis and promotes kidney homeostasis
Source: eLife. 2024 Nov 11;13:RP96470. doi: 10.7554/eLife.96470 (PMC11554301; doi:10.7554/eLife.96470)
Supplement: Supplementary file 2. [file elife-96470-supp2.xlsx]

## Sheet: Sheet1
ANOVA table for p values
Figure 1	Bodyweight curve Figure1B	Figure 1B Bodyweight		Figure1D Urine PCR		Figure 1E Kidney PCR
	Tukey's multiple comparisons test	Summary	P Value	Summary	P Value	Summary	P Value
	PBS vs. L. biflexa	ns	0.2163	ns	>0.9999	ns	>0.9999
	PBS vs. PBS + L. interrogans	****	<0.0001	ns	0.9996	ns	>0.9999
	PBS vs. L. biflexa + L. interrogans	ns	0.12	ns	0.2246	**	0.0033
	L. biflexa vs. PBS + L. interrogans	****	<0.0001	ns	0.9996	ns	>0.9999
	L. biflexa vs. L. biflexa + L. interrogans	***	0.0005	ns	0.2246	**	0.0033
	PBS + L. interrogans vs. L. biflexa + L. interrogans	****	<0.0001	ns	0.3167	**	0.0037
Figure2	Bodyweight curve Figure2B	Figure 2B Bodyweight		Figure2D Urine PCR		Figure 2E Kidney PCR
	Tukey's multiple comparisons test	Summary	P Value	Summary	P Value	Summary	P Value
	PBS vs. L. biflexa	ns	0.5097	ns	>0.9999	ns	>0.9999
	PBS vs. PBS + L. interrogans	****	<0.0001	ns	0.6229	*	0.0279
	PBS vs. L. biflexa + L. interrogans	***	0.0003	*	0.0391	ns	0.8967
	L. biflexa vs. PBS + L. interrogans	****	<0.0001	ns	0.6229	*	0.0279
	L. biflexa vs. L. biflexa + L. interrogans	****	<0.0001	*	0.0391	ns	0.8967
	PBS + L. interrogans vs. L. biflexa + L. interrogans	****	<0.0001	ns	0.411	ns	0.1246
Figure 3	Kidney 1D and 2D Fibrosis Figure 3B and 3D	Figure 3B Kidney 1D Fibrosis		Figure 3D Kidney 2D Fibrosis
	Tukey's multiple comparisons test	Summary	P Value	Summary	P Value
	PBS vs. L. biflexa	ns	>0.9999	ns	0.9982
	PBS vs. PBS + L. interrogans	***	0.0003	**	0.0035
	PBS vs. L. biflexa + L. interrogans	ns	0.5676	*	0.0114
	L. biflexa vs. PBS + L. interrogans	****	<0.0001	**	0.0015
	L. biflexa vs. L. biflexa + L. interrogans	ns	0.3933	**	0.0051
	PBS + L. interrogans vs. L. biflexa + L. interrogans	**	0.0017	ns	0.8586
Figure 4	Antibody subtypes	Figure 4A							Figure 4B
		IgG1		IgG2a		IgG3			IgG1		IgG2a		IgG3
	Tukey's multiple comparisons test	Summary	P Value	Summary	P Value	Summary	P Value		Summary	P Value	Summary	P Value	Summary	P Value
	PBS vs. L. biflexa	ns	0.999	ns	0.9522	ns	0.9614		ns	0.9748	ns	0.0512	ns	0.8289
	PBS vs. PBS + L. interrogans	ns	0.8321	**	0.0055	***	0.0002		**	0.0043	**	0.0052	***	0.0007
	PBS vs. L. biflexa + L. interrogans	*	0.0126	****	<0.0001	****	<0.0001		**	0.0029	****	<0.0001	***	0.0002
	L. biflexa vs. PBS + L. interrogans	ns	0.8698	*	0.0103	***	0.0003		**	0.0062	ns	0.7206	**	0.0032
	L. biflexa vs. L. biflexa + L. interrogans	*	0.0101	****	<0.0001	****	<0.0001		**	0.0041	***	0.0007	***	0.001
	PBS + L. interrogans vs. L. biflexa + L. interrogans	ns	0.0613	**	0.001	ns	0.2943		ns	0.9984	**	0.0095	ns	0.9673
Figure 5	2D Flow cytometry data	5A B cells		5B T Cells		5C NK Cells		5D Helper T cells		5E Cytotoxic T Cells
	Tukey's multiple comparisons test	Summary	P Value	Summary	P Value	Summary	P Value	Summary	P Value	Summary	P Value
	PBS vs. L. biflexa	ns	0.8071	ns	0.9257	ns	0.9071	***	0.0004	*	0.0144
	PBS vs. PBS + L. interrogans	***	0.0001	***	0.0004	ns	0.2509	****	<0.0001	****	<0.0001
	PBS vs. L. biflexa + L. interrogans	****	<0.0001	***	0.0003	ns	0.2057	****	<0.0001	****	<0.0001
	L. biflexa vs. PBS + L. interrogans	***	0.0002	***	0.0006	ns	0.512	***	0.0002	***	0.0006
	L. biflexa vs. L. biflexa + L. interrogans	****	<0.0001	***	0.0004	ns	0.4324	****	<0.0001	****	<0.0001
	PBS + L. interrogans vs. L. biflexa + L. interrogans	ns	0.9397	ns	0.9977	ns	0.9988	**	0.006	**	0.0056
Figure 6	2D Flow cytometry data	6A Helper Naïve		6B Helper Early effector		6C Helper Effector		6D Helper Memory		6E Cytotoxic Naïve		6F Cytotoxic Early effector		6G Cytotoxic Effector		6H Cytotoxic Memory
	Tukey's multiple comparisons test	Summary	P Value	Summary	P Value	Summary	P Value	Summary	P Value	Summary	P Value	Summary	P Value	Summary	P Value	Summary	P Value
	PBS vs. L. biflexa	ns	0.9799	ns	0.9999	**	0.0047	ns	0.3839	ns	0.203	ns	0.9697	ns	0.9397	ns	0.9212
	PBS vs. PBS + L. interrogans	ns	0.8358	ns	0.2624	****	<0.0001	ns	0.2795	**	0.0048	ns	0.9935	ns	0.987	*	0.0254
	PBS vs. L. biflexa + L. interrogans	**	0.0042	***	0.0007	****	<0.0001	ns	0.2988	****	<0.0001	ns	0.3638	ns	0.163	**	0.0016
	L. biflexa vs. PBS + L. interrogans	ns	0.9595	ns	0.2323	**	0.0059	ns	0.9935	ns	0.1194	ns	0.9971	ns	0.9937	*	0.0498
	L. biflexa vs. L. biflexa + L. interrogans	**	0.0045	***	0.0004	****	<0.0001	ns	0.9967	***	0.0004	ns	0.1511	ns	0.3044	**	0.0024
	PBS + L. interrogans vs. L. biflexa + L. interrogans	*	0.0101	**	0.0094	***	0.0002	ns	>0.9999	*	0.0177	ns	0.2038	ns	0.2116	ns	0.2992
